# Supplementary material for: Thermal Behavior and Pyrolysis Kinetics of Mushroom Residue with the Introduction of Waste Plastics
Source: Polymers (Basel). 2023 Sep 19;15(18):3824. doi: 10.3390/polym15183824 (PMC10534543; doi:10.3390/polym15183824)
Supplement: Supplementary file 1 [file polymers-15-03824-s001.zip]

Archive with 1 entries (1 files):
- polymers-2573965-supplementary.pdf
